# Supplementary material for: TCF7L2 as a target of peripheral artery disease in patients with type 2 diabetes: A 2-sample Mendelian randomization and bioinformatics study
Source: Medicine (Baltimore). 2025 Feb 14;104(7):e41431. doi: 10.1097/MD.0000000000041431 (PMC11835089; doi:10.1097/MD.0000000000041431)
Supplement: Supplementary file 1 [file medi-104-e41431-s001.xlsx]

## Sheet: S1
Supplementary Table S1. SNPs.
chr	pos	SNP	pval	effect_allele	chr	pos	SNP	pval	effect_allele
6	20703952	rs10440833	1.69981e-30	A	12	97845419	rs113475876	2.40099e-07	G
9	96077465	rs10761209	4.70002e-06	C	6	32710407	rs115018313	1.01088e-41	C
11	92698427	rs10830962	3.40001e-10	G	8	118185733	rs11558471	1.90195e-12	G
12	27964648	rs10842993	5.60003e-09	A	18	57908675	rs11665052	3.00497e-09	G
10	12307894	rs11257655	2.59998e-09	T	2	121347612	rs11688682	2.41002e-07	C
11	72432985	rs11603334	7.59994e-08	A	3	123068744	rs11719201	8.85116e-11	T
19	46172278	rs11671664	3.40001e-06	A	20	57155439	rs117657619	1.236e-07	A
3	123065778	rs11708067	1.40001e-08	G	8	135356050	rs11775271	3.596e-06	T
3	12336507	rs11709077	1e-10	A	18	46119000	rs118115683	1.874e-06	C
5	168414374	rs11739950	2.5e-06	A	12	66170669	rs11833342	1.44212e-11	G
13	80707429	rs1215468	1.29999e-08	G	6	143177458	rs12205948	2.00401e-06	G
10	80942631	rs12571751	2.39999e-10	G	16	77261943	rs12449219	1.61998e-09	G
8	118184783	rs13266634	2.70023e-20	T	1	236432013	rs1254190	9.7499e-08	T
9	81881830	rs13293121	1.09999e-09	G	10	121708929	rs12571664	2.39602e-06	C
2	165528876	rs13389219	7.90005e-07	T	10	71335802	rs12769661	5.55405e-07	A
3	23241009	rs1495130	2.69998e-10	G	14	79703248	rs12895355	1.963e-07	A
16	53803574	rs1558902	1.39991e-15	A	1	203518873	rs13303359	1.31999e-06	C
8	129568078	rs1561927	1.89998e-06	T	2	59314086	rs139640586	4.24199e-08	C
9	22301092	rs1575972	4.49997e-06	A	12	71526677	rs1397566	1.24899e-08	G
3	131729449	rs16838287	2.39999e-06	A	12	123913912	rs141433349	1.41599e-06	A
3	60521909	rs17063484	8.19993e-07	G	8	146181151	rs144085411	3.155e-06	T
1	50909985	rs17106184	1.89998e-06	A	10	114737633	rs144155527	8.86911e-10	T
7	90708561	rs17163563	2.90001e-06	A	7	130466091	rs1447060	8.627e-08	G
7	14898282	rs17168486	3.40001e-07	T	3	60949804	rs145908337	2.66999e-06	T
11	2858440	rs2237896	2.70023e-19	A	20	43024814	rs149524258	2.66397e-07	A
12	66212318	rs2261181	3.59998e-08	T	20	43115743	rs150759863	8.63297e-08	G
7	30714436	rs2284219	1.29999e-06	G	19	5779245	rs151008946	4.342e-06	T
15	91512067	rs2290203	2.69998e-08	A	7	102338115	rs151061230	3.578e-07	A
9	22132076	rs2383208	4.40048e-34	G	2	227122216	rs1515110	1.67186e-12	T
2	60586707	rs243018	1e-08	G	7	15065564	rs1558317	4.09402e-07	A
15	80366608	rs2461640	3.09999e-06	G	2	60553519	rs17039732	1.16201e-09	A
9	84308948	rs2796441	1.6e-06	A	11	8474884	rs17328992	4.21803e-06	C
10	71452285	rs2812533	2.80001e-06	C	8	41513531	rs17659386	7.77804e-08	C
2	227101411	rs2972144	2.39999e-10	G	1	214150445	rs17712208	1.706e-07	A
6	31136714	rs3132524	2.5e-07	C	6	7245458	rs1815311	5.21003e-09	G
5	134240235	rs319598	7.69999e-07	C	18	4766803	rs182494976	2.64503e-07	A
1	214159256	rs340874	1.2e-06	C	10	71449878	rs182788819	3.155e-08	T
12	94885549	rs3761675	2.90001e-07	G	6	128864096	rs185872823	3.67401e-06	A
5	55856375	rs3843467	2.39999e-07	T	8	25580439	rs191850467	4.53398e-06	G
7	130444934	rs3996352	5.99998e-07	G	15	41112425	rs191907775	2.713e-06	T
9	4290085	rs4237150	3.40001e-08	C	11	2858546	rs2237897	2.08018e-20	T
6	126964510	rs4273712	1.2e-06	G	19	7976529	rs2303700	5.07505e-09	C
19	45422946	rs4420638	2e-07	G	9	103797594	rs2480736	1.096e-06	A
3	185505787	rs4481184	4.49987e-22	T	10	77096354	rs2488707	1.62701e-06	T
10	114756041	rs4506565	9.60064e-77	T	15	62291191	rs28553330	3.26099e-07	C
4	6306144	rs4580722	4.40048e-11	A	9	139248082	rs28642213	6.24597e-19	G
7	15065003	rs4719433	8.00018e-11	C	6	31302752	rs28752873	4.99505e-10	C
10	94465559	rs5015480	2.09991e-22	T	19	7163154	rs2963	4.028e-07	A
8	41519248	rs516946	1.5e-07	C	17	36047417	rs3110641	2.50801e-08	G
11	17408630	rs5215	3.19963e-11	T	12	4671429	rs34206253	2.87197e-07	T
18	57839769	rs571312	2.1e-08	A	14	101307703	rs34337125	1.19801e-06	A
20	42999630	rs6103716	6.90001e-09	C	4	25408838	rs34811474	9.57591e-07	A
3	186674138	rs6444187	5.1e-09	G	9	2622134	rs34881325	4.64398e-06	T
15	62394690	rs6494307	1.40001e-08	G	3	138104635	rs34905952	4.42599e-07	A
4	153520475	rs6813195	4.09996e-09	T	7	74120370	rs34997674	3.30803e-06	A
5	76439250	rs6885904	1.5e-06	A	10	120779605	rs371034348	2.29499e-07	G
6	137291281	rs6937795	4.49997e-06	C	3	48225509	rs3731503	7.25103e-07	C
5	53271420	rs702634	3.40001e-07	A	4	85314016	rs387955	3.49599e-06	T
15	77747190	rs7178572	1.50003e-11	G	3	186665645	rs3887925	1.39499e-08	T
17	36101156	rs7501939	1.29999e-10	C	17	63009717	rs41300620	4.12202e-06	C
9	84011111	rs7866986	1.7e-06	T	19	45411941	rs429358	1.63301e-09	C
12	121460686	rs7957197	9.20005e-07	A	4	96150044	rs4419475	1.652e-07	T
7	28180556	rs864745	6.59933e-13	C	20	57607363	rs45551238	5.49541e-22	T
8	95960511	rs896854	1.7e-09	C	15	40640632	rs4605132	8.21902e-07	C
6	43811762	rs9472138	2.99999e-06	T	2	27598097	rs4665972	5.40804e-07	C
6	7258617	rs9502570	5.69994e-07	T	6	43757082	rs4711750	1.16201e-07	A
2	43690030	rs10203174	9.49948e-12	T	10	68463784	rs4745916	4.00304e-07	A
19	19407718	rs10401969	7.03996e-09	C	12	32690857	rs4931017	3.07199e-08	G
6	7281654	rs1050226	3.42003e-07	G	9	117190330	rs4979388	4.84105e-06	G
9	4292083	rs10758593	2.58e-07	A	7	28256240	rs498475	8.27294e-09	A
9	22134094	rs10811661	3.71963e-27	C	8	95963798	rs527234	3.84202e-06	G
11	92708710	rs10830963	5.31986e-13	G	9	136143212	rs544873	3.179e-07	A
12	27965150	rs10842994	6.07995e-10	T	16	75236763	rs55993634	5.59629e-15	G
12	4374373	rs11063069	3.24997e-07	G	12	121432117	rs56348580	1.2471e-11	C
10	94462882	rs1111875	1.98016e-19	T	7	102086605	rs57307671	6.04366e-13	T
17	36102381	rs11651052	1.97015e-11	G	15	77892857	rs58102377	1.41198e-08	G
3	123082398	rs11717195	6.46994e-14	C	11	28060943	rs58502944	1.99499e-06	A
3	64605119	rs11721258	2.72001e-06	G	1	39964912	rs60069508	6.19598e-07	C
1	51246155	rs12089747	3.51998e-06	T	13	37236354	rs60472952	4.347e-07	T
12	121426901	rs12427353	6.52004e-08	C	20	42888082	rs6073386	5.92516e-11	G
15	91544076	rs12899811	6.34001e-09	G	20	32819871	rs6142129	2.53402e-07	G
18	57884750	rs12970134	1.19001e-08	A	2	220101974	rs61733623	1.78e-07	G
9	22065657	rs1333039	1.15001e-07	C	1	114335788	rs61817618	7.91207e-07	C
13	80717156	rs1359790	1.38998e-08	A	10	114912965	rs61872821	1.006e-06	G
8	10730800	rs1367507	3.59998e-06	G	2	43480221	rs62137406	2.57199e-09	T
3	23454790	rs1496653	3.56e-09	G	7	150537635	rs62492368	1.52195e-11	A
11	72433098	rs1552224	1.78999e-10	C	15	91523036	rs6496742	2.81002e-06	T
11	2847069	rs163184	1.18005e-11	G	3	23407658	rs6550758	1.048e-09	C
22	30552813	rs16988333	3.67003e-06	G	7	16940201	rs67583846	4.948e-07	T
20	39832628	rs17265513	2.47002e-06	C	3	185503456	rs6780171	1.22405e-16	A
9	81905590	rs17791513	2.83002e-07	G	3	170629884	rs6786846	4.17503e-09	A
3	12393125	rs1801282	1.05003e-12	G	5	74919409	rs6861279	2.67498e-06	A
1	214154719	rs2075423	8.10009e-09	T	9	22137685	rs7018475	2.53105e-22	G
11	2691500	rs231361	1.21001e-09	A	15	93832067	rs7167984	1.16099e-06	A
2	60568745	rs243088	1.81001e-08	T	17	4014384	rs7224685	1.044e-07	T
2	227093585	rs2943640	2.6903e-14	C	1	214452123	rs72649996	6.92596e-08	T
6	31136453	rs3130501	4.20001e-07	G	16	86865811	rs72808465	3.85203e-06	G
8	118185025	rs3802177	1.26009e-21	A	18	56192100	rs72935471	4.67305e-06	T
3	185511687	rs4402960	2.39001e-23	T	11	72428148	rs73541184	2.75169e-14	A
4	6289986	rs4458523	2.02023e-15	G	4	185718132	rs745805	8.48399e-07	T
15	62383155	rs4502156	2.24999e-06	C	9	95723503	rs74581767	2.45002e-06	A
5	55806751	rs459193	5.99004e-09	G	19	40948848	rs74595028	3.29701e-06	C
8	126518027	rs4604455	1.96002e-06	C	12	4365572	rs74862545	6.87543e-11	T
3	64705365	rs6795735	7.38924e-11	T	5	39047251	rs75681807	1.47099e-06	C
5	76427311	rs6878122	5.03965e-11	A	5	102143311	rs76177300	2.32199e-10	A
7	15052860	rs6960043	3.40997e-07	C	6	9781136	rs767911	4.91904e-06	G
12	71439589	rs7138300	6.46994e-09	T	12	4384844	rs76895963	2.93022e-50	G
15	77832762	rs7177055	4.60002e-09	A	3	40695131	rs77164626	3.926e-06	T
16	75247245	rs7202877	3.50002e-08	G	6	19821910	rs7747295	8.66204e-07	G
4	185716232	rs735949	3.68002e-06	C	4	54521821	rs77563431	5.09296e-07	A
4	103988899	rs7674212	1.43999e-06	T	7	156921109	rs7807483	3.03403e-06	A
6	20679709	rs7756992	6.95024e-35	G	12	4521511	rs78470967	4.32613e-17	A
2	27741237	rs780094	5.36995e-07	C	11	983626	rs78721871	3.83804e-07	A
8	95937502	rs7845219	4.57004e-06	C	9	4134978	rs78993812	7.25705e-07	A
10	114758349	rs7903146	1.1995e-139	T	11	2729947	rs7925578	5.01996e-11	T
11	128236058	rs7931302	6.74994e-07	A	7	89881536	rs79308206	3.04299e-06	G
17	3985864	rs8068804	4.00996e-06	A	11	127993631	rs79606992	1.64801e-06	G
19	46158513	rs8108269	4.36004e-07	G	3	152436772	rs79937118	4.83404e-06	T
7	28196413	rs849135	3.05985e-17	A	13	80718654	rs7998259	1.06905e-11	A
6	130354855	rs9388766	2.86003e-06	C	16	89979959	rs8060848	1.80401e-06	A
12	123491572	rs940904	2.84001e-06	A	19	19393714	rs8100204	2.11106e-11	A
16	53819169	rs9936385	2.60976e-23	C	5	14845667	rs826356	2.19402e-06	C
9	22134068	rs10811660	9.70063e-28	A	22	20796117	rs8353	1.33999e-09	T
4	6306763	rs10937721	7.59976e-11	C	6	127068983	rs853974	6.78703e-08	C
9	4291928	rs10974438	1.6e-07	C	18	21103909	rs891387	7.14398e-07	C
10	94466910	rs11187140	1.69981e-14	A	11	93255014	rs897558	1.26599e-07	G
10	12309268	rs11257658	2.90001e-10	A	6	32588985	rs9271487	2.1169e-15	T
2	165528624	rs1128249	4.40048e-14	T	19	18824870	rs9304955	1.41899e-06	G
11	72460762	rs11602873	9.40005e-09	T	6	20680678	rs9348441	4.91134e-29	A
3	12344730	rs11712037	4.60002e-08	G	6	153383590	rs9397581	1.41101e-06	A
7	28200097	rs1513272	3.90032e-12	T	6	140302103	rs9403134	4.89305e-09	T
3	64730121	rs17676309	1.2e-07	C	13	100718703	rs9517966	4.19604e-06	C
7	15065467	rs1974620	8.99995e-07	T	3	44920124	rs9683370	4.97898e-06	A
9	22140224	rs2065501	1e-06	C	17	7447064	rs9900162	1.81702e-06	G
19	46178661	rs2238689	1.7e-08	C	16	53818167	rs9933509	2.62422e-28	C
2	60585028	rs243020	2.5e-06	G	7	28142186	rs10245867	6.54696e-09	T
12	66204598	rs2583941	7.49998e-09	A	9	36148968	rs118007921	4.17398e-06	A
2	227117778	rs2972156	1.29987e-15	G	5	141760416	rs1209696	4.32603e-06	C
6	20675792	rs35261542	9.60064e-23	A	2	9167402	rs12476966	3.304e-06	C
3	185518910	rs35510946	3.69999e-20	A	14	29702590	rs12887636	1.859e-06	G
15	91531352	rs3803563	3.59998e-10	A	18	57826570	rs12967878	3.913e-08	C
17	36098040	rs4430796	6.29941e-12	A	7	156826585	rs13244987	1.25701e-06	A
16	53824226	rs62033406	1.69981e-24	G	15	25469752	rs140188869	4.70901e-06	A
19	19366632	rs72999033	5.30029e-13	T	22	30045421	rs145858636	2.5e-06	C
11	2858636	rs74046911	2.29985e-19	T	1	147313509	rs146788179	2.95202e-06	T
5	76435004	rs7732130	6.4e-10	A	2	59316130	rs148465164	1.13999e-07	A
2	43777964	rs77981966	1.69981e-11	T	19	7161706	rs16990079	1.78e-06	G
7	44255643	rs878521	1.2e-09	A	12	71550697	rs1798085	3.57701e-08	C
7	105560892	rs10487834	4.30002e-06	A	4	37256513	rs1865537	2.36701e-06	C
7	130463758	rs10954284	1.2e-08	A	1	20735236	rs1925670	1.05801e-06	G
7	14923907	rs11763864	5.80003e-07	T	10	133841039	rs2026781	3.26701e-06	C
14	25553806	rs17109575	1.2e-06	C	4	103679117	rs223490	2.42399e-06	T
4	6303022	rs1801214	1.29999e-08	T	6	131881146	rs2781655	4.25598e-09	T
11	2691471	rs231362	1.40001e-07	G	4	96152313	rs2865383	1.38599e-07	C
12	66215292	rs2612069	7.69999e-08	G	15	61124235	rs341392	3.37901e-06	A
2	161101169	rs2925757	1.5e-07	A	1	229672955	rs348330	1.253e-06	A
10	80941936	rs3915932	4.70002e-08	C	18	63348775	rs35673518	4.42099e-06	A
5	76424949	rs4457053	4.79999e-07	A	12	133088165	rs3751297	3.37101e-06	A
5	167925403	rs6873664	3.50002e-06	A	11	2184848	rs3842727	6.91194e-07	T
2	43672795	rs7556744	1.40001e-06	G	9	136154867	rs495828	1.52198e-06	T
2	227020653	rs7578326	1.7e-06	G	16	88525486	rs55767424	1.42899e-06	A
3	185513392	rs7651090	1.99986e-11	G	20	42011344	rs56063675	3.65999e-06	T
11	92684322	rs7933855	1.29999e-09	A	16	86118845	rs56253896	4.032e-06	A
15	62125859	rs8026735	2.5e-07	T	7	16939416	rs58135780	1.46801e-07	G
6	32574060	rs9270986	2.69998e-07	C	6	139824992	rs590015	2.81702e-07	A
6	20686996	rs9368222	4.79954e-23	A	20	42946966	rs6017317	4.35101e-09	G
18	57869750	rs9947403	4e-06	T	11	60525462	rs61898833	1.69699e-06	C
14	32941522	rs10146289	1.40101e-06	A	3	172187534	rs62281225	4.51596e-06	C
2	165508389	rs10184004	7.30903e-10	T	2	60584700	rs6545805	3.69598e-06	G
19	46157004	rs10408179	1.39101e-08	C	1	120418499	rs6683791	2.48399e-06	T
4	6304242	rs1046317	3.08816e-14	C	1	54700707	rs686930	2.168e-06	G
12	27959201	rs10466811	6.57506e-08	A	11	72463435	rs7109575	1.81092e-13	A
1	5021112	rs10753343	1.761e-07	T	3	123124513	rs71330995	2.45697e-11	A
9	35132441	rs10814198	8.24005e-07	A	12	66179054	rs73113806	1.21507e-12	T
9	96910815	rs10821304	1.456e-06	A	7	102341967	rs73714509	9.02693e-07	C
11	3103824	rs10833187	1.91898e-06	C	6	20673880	rs7451008	6.30957e-29	C
11	32520509	rs10835932	1.037e-07	T	19	46157860	rs7507893	1.90599e-08	A
10	94460650	rs10882099	3.20775e-15	C	1	39652764	rs7538300	1.357e-06	A
4	45182527	rs10938397	5.19996e-11	G	20	43050676	rs77735929	6.69268e-11	A
9	22132729	rs10965247	1.63682e-18	G	8	19612052	rs7816239	2.37602e-06	C
17	47090785	rs11079849	1.45301e-06	T	8	36042550	rs78298566	4.49697e-06	C
12	50248052	rs11169182	1.63399e-06	T	11	113426669	rs78562438	4.40099e-06	T
12	4271088	rs112108223	2.89268e-23	A	17	9788769	rs8077150	1.95398e-06	A
10	12309269	rs11257659	2.64423e-12	T	7	157420736	rs887004	4.07897e-06	T
17	36103565	rs11263763	3.05499e-10	A	6	31170228	rs9366770	1.75001e-06	C
2	43453721	rs112694524	3.459e-09	A	6	7232186	rs9505086	5.11705e-09	C
1	117532790	rs1127215	3.90904e-07	T	13	108807665	rs9520808	4.76705e-06	A
9	124272810	rs113207182	7.95005e-07	T	7	130466854	rs972283	6.97108e-08	G

## Sheet: S2
Supplementary Table S2. FUMA.
symbol	IndSigSNPs	symbol	IndSigSNPs
PROX1	rs2075423	FGF6	rs78470967
THADA	rs77981966;rs10203174;rs62137406	MRPS35	rs10842994
ZFP36L2	rs77981966	MANSC4	rs10842994
PLEKHH2	rs77981966	KLHL42	rs10842994
DYNC2LI1	rs62137406	FGD4	rs4931017
COBLL1	rs1128249	HMGA2	rs11833342;rs73113806
PPARG	rs1801282	RP11-366L20.2	rs73113806
UBE2E2	rs1495130;rs6550758;rs1496653	CTD-2021H9.3	rs7138300;rs1397566
ADCY5	rs11717195	TSPAN8	rs7138300;rs1397566
EIF5A2	rs6786846	HNF1A	rs56348580
SLC2A2	rs6786846	C12orf43	rs56348580
IGF2BP2	rs4402960	OASL	rs56348580
ST6GAL1	rs6444187	TSPAN3	rs7178572
WFS1	rs4458523	PEAK1	rs7178572
PPP2R2C	rs4458523	HMG20A	rs7178572
FBXW7	rs6813195	LINGO1	rs58102377
AC022431.2	rs459193	UNC45A	rs3803563;rs12899811
SLCO6A1	rs76177300	RCCD1	rs3803563;rs12899811;rs2290203
PAM	rs76177300	PRC1	rs3803563;rs12899811;rs2290203
GIN1	rs76177300	VPS33B	rs3803563;rs2290203;rs12899811
PPIP5K2	rs76177300	FTO	rs9933509
C5orf30	rs76177300	CTRB2	rs55993634
RREB1	rs9505086	CTRB1	rs55993634
CDKAL1	rs7756992	BCAR1	rs55993634
ARG1	rs2781655	MON1B	rs12449219
MED23	rs2781655	SYCE1L	rs12449219
JAZF1	rs849135;rs10245867	ADAMTS18	rs12449219
GCK	rs878521	HNF1B	rs3110641;rs4430796
YKT6	rs878521	LRRC8E	rs2303700
CAMK2B	rs878521	AC010336.1	rs2303700
ORAI2	rs57307671	MAP2K7	rs2303700
KLF14	rs10954284	TGFBR3L	rs2303700
TMEM176B	rs62492368	SNAPC2	rs2303700
TMEM176A	rs62492368	NCAN	rs72999033
AOC1	rs62492368	HAPLN4	rs72999033
INTS8	rs896854	TM6SF2	rs72999033;rs8100204
CCNE2	rs896854	SUGP1	rs72999033;rs8100204
NDUFAF6	rs896854	MAU2	rs72999033
TP53INP1	rs896854	GATAD2A	rs72999033
SLC30A8	rs3802177	CILP2	rs72999033
GLIS3	rs4237150	PBX4	rs72999033
GPSM1	rs28642213	LPAR2	rs72999033
DNLZ	rs28642213	GMIP	rs72999033
CARD9	rs28642213	ATP13A1	rs72999033
NUDT5	rs11257659	PVRL2	rs429358
CDC123	rs11257659	TOMM40	rs429358
RP11-242G20.1	rs182788819	APOE	rs429358
ZMIZ1	rs12571751	APOC1	rs429358
IDE	rs5015480	EML2	rs10408179
KIF11	rs5015480	C19orf83	rs10408179
HHEX	rs5015480	GIPR	rs10408179;rs2238689
TCF7L2	rs144155527;rs7903146	GDAP1L1	rs6017317;rs6073386
KCNQ1	rs231361;rs7925578;rs163184;rs2237897	FITM2	rs6017317
NUCB2	rs5215	R3HDML	rs6017317
NCR3LG1	rs5215	HNF4A	rs6017317;rs6103716;rs77735929
KCNJ11	rs5215	TUBB1	rs45551238
ABCC8	rs5215	ATP5E	rs45551238
ARAP1	rs7109575;rs73541184	SLMO2	rs45551238
STARD10	rs7109575	ZNF831	rs45551238
ATG16L2	rs7109575	ZNF74	rs8353
FCHSD2	rs7109575	SCARF2	rs8353
MTNR1B	rs10830962;rs10830963	KLHL22	rs8353
CCND2	rs76895963	MED15	rs8353

## Sheet: S3
Supplementary Table S3. Genes.
symbol	symbol	symbol	symbol	symbol	symbol
PROX1	FGF6	TGFBR3L	TMEM176A	TCF7L2	GDAP1L1
THADA	MRPS35	SNAPC2	AOC1	KCNQ1	FITM2
ZFP36L2	MANSC4	NCAN	INTS8	NUCB2	R3HDML
PLEKHH2	KLHL42	HAPLN4	CCNE2	NCR3LG1	HNF4A
DYNC2LI1	FGD4	TM6SF2	NDUFAF6	KCNJ11	TUBB1
COBLL1	HMGA2	SUGP1	TP53INP1	ABCC8	ATP5E
PPARG	RP11-366L20.2	MAU2	SLC30A8	ARAP1	SLMO2
UBE2E2	CTD-2021H9.3	GATAD2A	GLIS3	STARD10	ZNF831
ADCY5	TSPAN8	CILP2	GPSM1	ATG16L2	ZNF74
EIF5A2	HNF1A	PBX4	DNLZ	FCHSD2	SCARF2
SLC2A2	C12orf43	LPAR2	CARD9	MTNR1B	KLHL22
IGF2BP2	OASL	GMIP	NUDT5	CCND2	TMEM176B
ST6GAL1	TSPAN3	ATP13A1	CDC123	PPIP5K2	YKT6
WFS1	PEAK1	PVRL2	RP11-242G20.1	C5orf30	CAMK2B
PPP2R2C	HMG20A	TOMM40	ZMIZ1	RREB1	ADAMTS18
FBXW7	LINGO1	APOE	IDE	CDKAL1	HNF1B
AC022431.2	UNC45A	APOC1	KIF11	ARG1	LRRC8E
SLCO6A1	RCCD1	EML2	HHEX	MED23	AC010336.1
PAM	PRC1	C19orf83	KLF14	JAZF1	MAP2K7
GIN1	VPS33B	GIPR	ORAI2	GCK	MED15
FTO	CTRB2	CTRB1	BCAR1	MON1B	SYCE1L
